# Supplementary material for: Ultrasonographic Evidence of Synovitis Correlates with Synovial Citrate and TBARS in Equine Osteoarthritis
Source: Vet Sci. 2026 Jan 31;13(2):140. doi: 10.3390/vetsci13020140 (PMC12945042; doi:10.3390/vetsci13020140)
Supplement: Supplementary file 1 [file vetsci-13-00140-s001.zip]

Archive with 36 entries (33 files):
-       2025 Supplementary files/
-       2025 Supplementary files/2025 1 DATA TABLE - descriptive analysis.pdf
-       2025 Supplementary files/2025 10 Statistics cytology - limphocytes % .pdf
-       2025 Supplementary files/2025 11 Statistics cytology - eosinophils % .pdf
-       2025 Supplementary files/2025 12 Spearmans' correlation test (heatmap).jpeg
-       2025 Supplementary files/2025 2 Statistics of metabolomic analysis - raw data.pdf
-       2025 Supplementary files/2025 3 Statistics of metabolomic and others.pdf
-       2025 Supplementary files/2025 4 Statistics of C2C.pdf
-       2025 Supplementary files/2025 5 Statistics of ultrasonographic scores.pdf
-       2025 Supplementary files/2025 6 Statistics of radiographic scores.pdf
-       2025 Supplementary files/2025 7 Statistics cytology - TNCC .pdf
-       2025 Supplementary files/2025 8 Statistics cytology - neutrophils % .pdf
-       2025 Supplementary files/2025 9 Statistics cytology - monocytes % .pdf
-       2025 Supplementary files/Each joint radiographic scoring.xlsx
-       2025 Supplementary files/Each joint ultrasonographic scoring.xlsx
-       2025 Supplementary files/Main table of radiographic scores.xlsx
-       2025 Supplementary files/Main table of ultrasonographic scores.xlsx
- 2026 13 multivariate analysis .pdf
- __MACOSX/
- __MACOSX/      2025 Supplementary files/
- __MACOSX/      2025 Supplementary files/._2025 1 DATA TABLE - descriptive analysis.pdf
- __MACOSX/      2025 Supplementary files/._2025 10 Statistics cytology - limphocytes % .pdf
- __MACOSX/      2025 Supplementary files/._2025 11 Statistics cytology - eosinophils % .pdf
- __MACOSX/      2025 Supplementary files/._2025 12 Spearmans' correlation test (heatmap).jpeg
- __MACOSX/      2025 Supplementary files/._2025 2 Statistics of metabolomic analysis - raw data.pdf
- __MACOSX/      2025 Supplementary files/._2025 3 Statistics of metabolomic and others.pdf
- __MACOSX/      2025 Supplementary files/._2025 4 Statistics of C2C.pdf
- __MACOSX/      2025 Supplementary files/._2025 5 Statistics of ultrasonographic scores.pdf
- __MACOSX/      2025 Supplementary files/._2025 6 Statistics of radiographic scores.pdf
- __MACOSX/      2025 Supplementary files/._2025 7 Statistics cytology - TNCC .pdf
- __MACOSX/      2025 Supplementary files/._2025 8 Statistics cytology - neutrophils % .pdf
- __MACOSX/      2025 Supplementary files/._2025 9 Statistics cytology - monocytes % .pdf
- __MACOSX/      2025 Supplementary files/._Each joint radiographic scoring.xlsx
- __MACOSX/      2025 Supplementary files/._Each joint ultrasonographic scoring.xlsx
- __MACOSX/      2025 Supplementary files/._Main table of radiographic scores.xlsx
- __MACOSX/      2025 Supplementary files/._Main table of ultrasonographic scores.xlsx
