# Supplementary material for: Ultrasonographic Evidence of Synovitis Correlates with Synovial Citrate and TBARS in Equine Osteoarthritis
Source: Vet Sci. 2026 Jan 31;13(2):140. doi: 10.3390/vetsci13020140 (PMC12945042; doi:10.3390/vetsci13020140)
Supplement: Supplementary file 1 [file vetsci-13-00140-s001.zip › 2025 Supplementary files/Each joint radiographic scoring.xlsx]

## Sheet: TABELA GERAL RX 
GROUP	JOINT SAMPLE	subchondral bone sclerosis	subchondral bone lysis	soft tissue	joint space narrowing	number of osteophytes/ entheseophytes	size of osteophytes/ entheseophytes	number of fragments	size of fragments	SUM OF JOINT SCORE
CONTROL	DILÚVIO MTD	0	1	0	0	0	0	0	0	1
	DILÚVIO MTE	0	0	0	0	0	0	0	0	0
	DISPARADA MTD	0	0	0	0	0	0	0	0	0
	DISPARADA MTE	0	0	0	0	1	1	0	0	2
	ELEITA MTD	0	1	0	0	0	0	0	0	1
	ELEITA MTE	0	1	0	0	0	0	0	0	1
	EMPODERADA MTD	0	1	0	0	0	0	0	0	1
	EMPODERADA MTE	0	1	0	0	0	0	0	0	1
	ENCANTADA MTD	0	0	0	0	0	0	0	0	0
	ENCANTADA MTE	0	0	0	0	1	1	0	0	2
	GABARITO MTD	0	0	0	0	0	0	0	0	0
	GABARITO MTE	0	1	0	0	0	0	0	0	1
SUM OF RADIOGRAPHIC PARAMETER SCORE		0	6	0	0	2	2	0	0	SUM OF JOINT SCORE
MEDIAN CG		0	0.5	0	0	0	0	0	0
MEAN CG		0	0.5	0	0	0.166667	0.166667	0	0
STANDARD DEVIATION CG		0	0.522233	0	0	0.389249	0.389249	0	0
OSTEOARTHRITIS	DENGOSA MTD	1	2	3	1	3	3	1	1	15
	DENGOSA MTE	1	1	3	0	3	3	3	2	16
	BEST YET MTD	0	1	1	0	1	1	1	1	6
	BEST YET MTE	1	1	1	0	1	1	0	0	5
	A TODO VAPOR MTD	2	2	3	1	3	3	3	3	20
	A TODO VAPOR MTE	1	1	3	1	3	3	3	2	17
	ALPARGATA MTD	1	1	3	0	2	2	0	0	9
	ALPARGATA MTE	1	1	3	1	1	1	0	0	8
	CAETANO DA SERRA MTD	1	1	0	0	0	0	0	0	2
	CAETANO DA SERRA MTE	2	1	2	1	3	3	3	2	17
	DOMMIS MTD	0	1	1	0	1	2	0	0	5
	DOMMIS MTE	0	1	1	0	1	1	0	0	4
	DREHER MTD	1	1	2	0	2	2	0	0	8
	DREHER MTE	2	2	3	0	3	3	1	1	15
	END ONE MTD	0	1	0	0	1	1	0	0	3
	END ONE MTE	1	1	1	0	2	3	1	1	10
	FARAWHIP MTD	1	1	1	1	1	1	1	1	8
	FARAWHIP MTE	1	2	2	0	1	1	0	0	7
	ISTEVISH MTD	1	3	0	0	1	1	1	1	8
	ISTEVISH MTE	1	1	2	0	0	0	0	0	4
	LOVE IS FOREVER MTD	1	1	0	0	0	0	0	0	2
	LOVE IS FOREVER MTE	1	2	1	0	1	1	0	0	6
	LUKE MTD	1	3	1	0	0	0	1	1	7
	LUKE MTE	1	1	1	0	0	0	1	1	5
	LEMON MTD	0	2	1	0	0	0	0	0	3
	LEMON MTE	0	1	0	0	0	0	0	0	1
	MILONGUEIRO MTD	1	1	3	1	3	3	3	2	17
	MILONGUEIRO MTE	2	1	3	0	3	3	3	2	17
	NEANDERTHAL MTD	1	1	2	0	3	3	3	2	15
	NEANDERTHAL MTE	1	2	3	0	3	3	2	2	16
	OSCAR WINNER MTD	1	1	1	0	0	0	0	0	3
	OSCAR WINNER MTE	1	1	1	0	1	1	0	0	5
	PINGUIM MTD	1	1	1	0	1	1	0	0	5
	PINGUIM MTE	0	1	1	0	0	0	0	0	2
	SOLEDAD MTD	2	2	3	1	3	3	1	2	17
	SOLEDAD MTE	1	2	3	1	3	3	3	2	18
	ZÉLIA MTD	0	1	1	0	1	1	0	0	4
	ZÉLIA MTE	1	2	0	0	1	1	0	0	5
	XTREME MTD	1	1	1	0	1	1	0	0	5
	XTREME MTE	0	1	3	0	1	1	0	0	6
SUM OF RADIOGRAPHIC PARAMETER SCORE		36	54	65	9	58	60	35	29
MEDIAN OAG		1	1	1	0	1	1	0	0
MEAN OAG		0.9	1.35	1.625	0.225	1.45	1.5	0.875	0.725
STANDARD DEVIATION OAG		0.590523	0.579567	1.10215	0.422902	1.15359	1.1767	1.18078	0.905468

## Sheet: Rx DILUVIO
FICHA DE ANÁLISE RADIOGRÁFICA - PESQUISA ARTROPATIAS EQUINAS (TRUMBLE et al., 2008)
DILUVIO	MEMBRO				TORÁCICO DIREITO	soma	máx. de escores	OBS
Esclerose do osso subcondral	0	1	2	3	0	0	3
Lise óssea do osso subcondral	ausente	leve	moderado	grave	1	1	3
Edema e efusão de tec. moles	0	1	2	3	0	0	3
	normal	leve esp.	mod. esp.	mineralização
Estreitamento do espaço articular	0	1	2	3	0	0	3
	ausente	<3mm	3-5mm	>6mm
N° de osteófitos/ enteseófitos	0	1	2	3	0	0	3
	ausente	1 a 2	3 a 4	>4
Tamanho de osteófitos/ enteseófitos	0	1	2	3	0	0	3
	ausente	pequeno	médio	grande
Número de fragmentos	0	1	2	3	0	0	3
	ausente	1	2	>3
Tamanho dos fragmentos	0	1	2	3	0	0	3
	ausente	pequeno	médio	grande
SOMA MTD	1				1	1	24
MEMBRO					TORÁCICO ESQUERDO	soma	máx. de escores	OBS
Esclerose do osso subcondral	0	1	2	3	0	0	3
Lise óssea do osso subcondral	ausente	leve	moderado	grave	0	0	3
Edema e efusão de tec. moles	0	1	2	3	0	0	3
	normal	leve esp.	mod. esp.	mineralização
Estreitamento do espaço articular	0	1	2	3	0	0	3
	ausente	<3mm	3-5mm	>6mm
N° de osteófitos/ enteseófitos	0	1	2	3	0	0	3
	ausente	1 a 2	3 a 4	>4
Tamanho de osteófitos/ enteseófitos	0	1	2	3	0	0	3
	ausente	pequeno	médio	grande
Número de fragmentos	0	1	2	3	0	0	3
	ausente	1	2	>3
Tamanho dos fragmentos	0	1	2	3	0	0	3
	ausente	pequeno	médio	grande
SOMA MTD	0				0	0	24
Região MCIII 1: face dorsal, 2:palmar, 3:medial, 4:lateral, 5: central; FP 6:dorsal, 7:palmar, 8:medial, 9:lateral, 10: central; SES M 11:axial, 12:abaxial, 13:ápice, 14:base; SES L 15:axial, 16:abaxial, 17:ápice, 18:base
as células em cinza são isentas de classificação
Espaço articular - referência Ahlback et al. in 1968 modificado (AJUSTAR??)
variação escore Rx 0 -115 / leve 0-30/ moderada 31-50/ grave 51-115

## Sheet: Rx DISPARADA
FICHA DE ANÁLISE RADIOGRÁFICA - PESQUISA ARTROPATIAS EQUINAS (TRUMBLE et al., 2008)
ANIMAL: DISPARADA (5A)	MEMBRO				TORÁCICO DIREITO	soma	máx. de escores	OBS
Esclerose do osso subcondral	0	1	2	3	0	0	3
lise óssea do osso subcondral	ausente	leve	moderado	grave	0	0	3
edema e efusão de tec.moles	0	1	2	3	0	0	3
	normal	leve esp.	mod. esp.	mineralização
Estreitamento do espaço articular	0	1	2	3	0	0	3
	ausente	<3mm	3-5mm	>6mm
N° de osteófitos/ enteseófitos	0	1	2	3	0	0	3
	ausente	1 a 2	3 a 4	>4
Tamanho de osteófitos/ enteseófitos	0	1	2	3	0	0	3
	ausente	pequeno	médio	grande
Número de fragmentos	0	1	2	3	0	0	3
	ausente	1	2	>3
Tamanho dos fragmentos	0	1	2	3	0	0	3
	ausente	pequeno	médio	grande
SOMA MTD	0				0	0	24
MEMBRO					TORÁCICO ESQUERDO		máx. de escores	OBS
Esclerose	0	1	2	3	0	0	6
lise óssea	ausente	leve	moderado	grave	0	0	6
tec.moles	0	1	2	3	0	0	6
	normal	leve esp.	mod. esp.	mineralização
Estreitamento do espaço articular	0	1	2	3	0	0	6
	ausente	<3mm	3-5mm	>6mm
N° de osteófitos/ enteseófitos	0	1	2	3	1	1	6
	ausente	1 a 2	3 a 4	>4
Tamanho de osteófitos/ enteseófitos	0	1	2	3	1	1	6
	ausente	pequeno	médio	grande
Número de fragmentos	0	1	2	3	0	0	6
	ausente	1	2	>3
Tamanho dos fragmentos	0	1	2	3	0	0	6
	ausente	pequeno	médio	grande
SOMA MTD	2				2	2	48
Região MCIII 1: face dorsal, 2:palmar, 3:medial, 4:lateral, 5: central; FP 6:dorsal, 7:palmar, 8:medial, 9:lateral, 10: central; SES M 11:axial, 12:abaxial, 13:ápice, 14:base; SES L 15:axial, 16:abaxial, 17:ápice, 18:base
as células em cinza são isentas de classificação
Espaço articular - referência Ahlback et al. in 1968 modificado (AJUSTAR??)
variação escore Rx 0 -115 / leve 0-30/ moderada 31-50/ grave 51-115

## Sheet: Rx ELEITA
FICHA DE ANÁLISE RADIOGRÁFICA - PESQUISA ARTROPATIAS EQUINAS (TRUMBLE et al., 2008)
ELEITA	MEMBRO				TORÁCICO DIREITO	soma	máx. de escores	OBS
Esclerose do osso subcondral	0	1	2	3	0	0	3
Lise óssea do osso subcondral	ausente	leve	moderado	grave	1	1	3
Edema e efusão de tec. moles	0	1	2	3	0	0	3
	normal	leve esp.	mod. esp.	mineralização
Estreitamento do espaço articular	0	1	2	3	0	0	3
	ausente	<3mm	3-5mm	>6mm
N° de osteófitos/ enteseófitos	0	1	2	3	0	0	3
	ausente	1 a 2	3 a 4	>4
Tamanho de osteófitos/ enteseófitos	0	1	2	3	0	0	3
	ausente	pequeno	médio	grande
Número de fragmentos	0	1	2	3	0	0	3
	ausente	1	2	>3
Tamanho dos fragmentos	0	1	2	3	0	0	3
	ausente	pequeno	médio	grande
SOMA MTD	1				1	1	24
MEMBRO					TORÁCICO ESQUERDO	soma	máx. de escores	OBS
Esclerose do osso subcondral	0	1	2	3	0	0	3
Lise óssea do osso subcondral	ausente	leve	moderado	grave	1	1	3
Edema e efusão de tec. moles	0	1	2	3	0	0	3
	normal	leve esp.	mod. esp.	mineralização
Estreitamento do espaço articular	0	1	2	3	0	0	3
	ausente	<3mm	3-5mm	>6mm
N° de osteófitos/ enteseófitos	0	1	2	3	0	0	3
	ausente	1 a 2	3 a 4	>4
Tamanho de osteófitos/ enteseófitos	0	1	2	3	0	0	3
	ausente	pequeno	médio	grande
Número de fragmentos	0	1	2	3	0	0	3
	ausente	1	2	>3
Tamanho dos fragmentos	0	1	2	3	0	0	3
	ausente	pequeno	médio	grande
SOMA MTD	1				1	1	24
Região MCIII 1: face dorsal, 2:palmar, 3:medial, 4:lateral, 5: central; FP 6:dorsal, 7:palmar, 8:medial, 9:lateral, 10: central; SES M 11:axial, 12:abaxial, 13:ápice, 14:base; SES L 15:axial, 16:abaxial, 17:ápice, 18:base
as células em cinza são isentas de classificação
Espaço articular - referência Ahlback et al. in 1968 modificado (AJUSTAR??)
variação escore Rx 0 -115 / leve 0-30/ moderada 31-50/ grave 51-115

## Sheet: Rx EMPODERADA
FICHA DE ANÁLISE RADIOGRÁFICA - PESQUISA ARTROPATIAS EQUINAS (TRUMBLE et al., 2008)
EMPODERADA	MEMBRO				TORÁCICO DIREITO	soma	máx. de escores	OBS
Esclerose do osso subcondral	0	1	2	3	0	0	3
Lise óssea do osso subcondral	ausente	leve	moderado	grave	1	1	3
Edema e efusão de tec. moles	0	1	2	3	0	0	3
	normal	leve esp.	mod. esp.	mineralização
Estreitamento do espaço articular	0	1	2	3	0	0	3
	ausente	<3mm	3-5mm	>6mm
N° de osteófitos/ enteseófitos	0	1	2	3	0	0	3
	ausente	1 a 2	3 a 4	>4
Tamanho de osteófitos/ enteseófitos	0	1	2	3	0	0	3
	ausente	pequeno	médio	grande
Número de fragmentos	0	1	2	3	0	0	3
	ausente	1	2	>3
Tamanho dos fragmentos	0	1	2	3	0	0	3
	ausente	pequeno	médio	grande
SOMA MTD	1				1	1	24
MEMBRO					TORÁCICO ESQUERDO	soma	máx. de escores	OBS
Esclerose do osso subcondral	0	1	2	3	0	0	3
Lise óssea do osso subcondral	ausente	leve	moderado	grave	1	1	3
Edema e efusão de tec. moles	0	1	2	3	0	0	3
	normal	leve esp.	mod. esp.	mineralização
Estreitamento do espaço articular	0	1	2	3	0	0	3
	ausente	<3mm	3-5mm	>6mm
N° de osteófitos/ enteseófitos	0	1	2	3	0	0	3
	ausente	1 a 2	3 a 4	>4
Tamanho de osteófitos/ enteseófitos	0	1	2	3	0	0	3
	ausente	pequeno	médio	grande
Número de fragmentos	0	1	2	3	0	0	3
	ausente	1	2	>3
Tamanho dos fragmentos	0	1	2	3	0	0	3
	ausente	pequeno	médio	grande
SOMA MTD	1				1	1	24
Região MCIII 1: face dorsal, 2:palmar, 3:medial, 4:lateral, 5: central; FP 6:dorsal, 7:palmar, 8:medial, 9:lateral, 10: central; SES M 11:axial, 12:abaxial, 13:ápice, 14:base; SES L 15:axial, 16:abaxial, 17:ápice, 18:base
as células em cinza são isentas de classificação
Espaço articular - referência Ahlback et al. in 1968 modificado (AJUSTAR??)
variação escore Rx 0 -115 / leve 0-30/ moderada 31-50/ grave 51-115

## Sheet: Rx ENCANTADA
FICHA DE ANÁLISE RADIOGRÁFICA - PESQUISA ARTROPATIAS EQUINAS (TRUMBLE et al., 2008)
ENCANTADA	MEMBRO				TORÁCICO DIREITO	soma	máx. de escores	OBS
Esclerose do osso subcondral	0	1	2	3	0	0	3
Lise óssea do osso subcondral	ausente	leve	moderado	grave	0	0	3
Edema e efusão de tec. moles	0	1	2	3	0	0	3
	normal	leve esp.	mod. esp.	mineralização
Estreitamento do espaço articular	0	1	2	3	0	0	3
	ausente	<3mm	3-5mm	>6mm
N° de osteófitos/ enteseófitos	0	1	2	3	0	0	3
	ausente	1 a 2	3 a 4	>4
Tamanho de osteófitos/ enteseófitos	0	1	2	3	0	0	3
	ausente	pequeno	médio	grande
Número de fragmentos	0	1	2	3	0	0	3
	ausente	1	2	>3
Tamanho dos fragmentos	0	1	2	3	0	0	3
	ausente	pequeno	médio	grande
SOMA MTD	0				0	0	24
MEMBRO					TORÁCICO ESQUERDO	soma	máx. de escores	OBS
Esclerose do osso subcondral	0	1	2	3	0	0	3
Lise óssea do osso subcondral	ausente	leve	moderado	grave	0	0	3
Edema e efusão de tec. moles	0	1	2	3	0	0	3
	normal	leve esp.	mod. esp.	mineralização
Estreitamento do espaço articular	0	1	2	3	0	0	3
	ausente	<3mm	3-5mm	>6mm
N° de osteófitos/ enteseófitos	0	1	2	3	1	1	3
	ausente	1 a 2	3 a 4	>4
Tamanho de osteófitos/ enteseófitos	0	1	2	3	1	1	3
	ausente	pequeno	médio	grande
Número de fragmentos	0	1	2	3	0	0	3
	ausente	1	2	>3
Tamanho dos fragmentos	0	1	2	3	0	0	3
	ausente	pequeno	médio	grande
SOMA MTE	2				2	2	24
Região MCIII 1: face dorsal, 2:palmar, 3:medial, 4:lateral, 5: central; FP 6:dorsal, 7:palmar, 8:medial, 9:lateral, 10: central; SES M 11:axial, 12:abaxial, 13:ápice, 14:base; SES L 15:axial, 16:abaxial, 17:ápice, 18:base
as células em cinza são isentas de classificação
Espaço articular - referência Ahlback et al. in 1968 modificado (AJUSTAR??)
variação escore Rx 0 -115 / leve 0-30/ moderada 31-50/ grave 51-115

## Sheet: Rx GABARITO
FICHA DE ANÁLISE RADIOGRÁFICA - PESQUISA ARTROPATIAS EQUINAS (TRUMBLE et al., 2008)
GABARITO	MEMBRO				TORÁCICO DIREITO	soma	máx. de escores	OBS
Esclerose do osso subcondral	0	1	2	3	0	0	3
Lise óssea do osso subcondral	ausente	leve	moderado	grave	0	0	3
Edema e efusão de tec. moles	0	1	2	3	0	0	3
	normal	leve esp.	mod. esp.	mineralização
Estreitamento do espaço articular	0	1	2	3	0	0	3
	ausente	<3mm	3-5mm	>6mm
N° de osteófitos/ enteseófitos	0	1	2	3	0	0	3
	ausente	1 a 2	3 a 4	>4
Tamanho de osteófitos/ enteseófitos	0	1	2	3	0	0	3
	ausente	pequeno	médio	grande
Número de fragmentos	0	1	2	3	0	0	3
	ausente	1	2	>3
Tamanho dos fragmentos	0	1	2	3	0	0	3
	ausente	pequeno	médio	grande
SOMA MTD	0				0	0	24
MEMBRO					TORÁCICO ESQUERDO	soma	máx. de escores	OBS
Esclerose do osso subcondral	0	1	2	3	0	0	3
Lise óssea do osso subcondral	ausente	leve	moderado	grave	1	1	3
Edema e efusão de tec. moles	0	1	2	3	0	0	3
	normal	leve esp.	mod. esp.	mineralização
Estreitamento do espaço articular	0	1	2	3	0	0	3
	ausente	<3mm	3-5mm	>6mm
N° de osteófitos/ enteseófitos	0	1	2	3	0	0	3
	ausente	1 a 2	3 a 4	>4
Tamanho de osteófitos/ enteseófitos	0	1	2	3	0	0	3
	ausente	pequeno	médio	grande
Número de fragmentos	0	1	2	3	0	0	3
	ausente	1	2	>3
Tamanho dos fragmentos	0	1	2	3	0	0	3
	ausente	pequeno	médio	grande
SOMA MTD	1				1	1	24
Região MCIII 1: face dorsal, 2:palmar, 3:medial, 4:lateral, 5: central; FP 6:dorsal, 7:palmar, 8:medial, 9:lateral, 10: central; SES M 11:axial, 12:abaxial, 13:ápice, 14:base; SES L 15:axial, 16:abaxial, 17:ápice, 18:base
as células em cinza são isentas de classificação
Espaço articular - referência Ahlback et al. in 1968 modificado (AJUSTAR??)
variação escore Rx 0 -115 / leve 0-30/ moderada 31-50/ grave 51-115

## Sheet: DENGOSA
FICHA DE ANÁLISE RADIOGRÁFICA - PESQUISA ARTROPATIAS EQUINAS (TRUMBLE et al., 2008)
DENGOSA	MEMBRO				TORÁCICO DIREITO	soma	máx. de escores	OBS
Esclerose do osso subcondral	0	1	2	3	1	1	3
Lise óssea do osso subcondral	ausente	leve	moderado	grave	2	2	3
Edema e efusão de tec. moles	0	1	2	3	3	3	3
	normal	leve esp.	mod. esp.	mineralização
Estreitamento do espaço articular	0	1	2	3	1	1	3
	ausente	<3mm	3-5mm	>6mm
N° de osteófitos/ enteseófitos	0	1	2	3	3	3	3
	ausente	1 a 2	3 a 4	>4
Tamanho de osteófitos/ enteseófitos	0	1	2	3	3	3	3
	ausente	pequeno	médio	grande
Número de fragmentos	0	1	2	3	1	1	3
	ausente	1	2	>3
Tamanho dos fragmentos	0	1	2	3	1	1	3
	ausente	pequeno	médio	grande
SOMA MTD	15				15	15	24
MEMBRO					TORÁCICO ESQUERDO	soma	máx. de escores	OBS
Esclerose do osso subcondral	0	1	2	3	1	1	3
Lise óssea do osso subcondral	ausente	leve	moderado	grave	1	1	3
Edema e efusão de tec. moles	0	1	2	3	3	3	3
	normal	leve esp.	mod. esp.	mineralização
Estreitamento do espaço articular	0	1	2	3	0	0	3
	ausente	<3mm	3-5mm	>6mm
N° de osteófitos/ enteseófitos	0	1	2	3	3	3	3
	ausente	1 a 2	3 a 4	>4
Tamanho de osteófitos/ enteseófitos	0	1	2	3	3	3	3
	ausente	pequeno	médio	grande
Número de fragmentos	0	1	2	3	3	3	3
	ausente	1	2	>3
Tamanho dos fragmentos	0	1	2	3	2	2	3
	ausente	pequeno	médio	grande
SOMA MTD	16				16	16	24
Região MCIII 1: face dorsal, 2:palmar, 3:medial, 4:lateral, 5: central; FP 6:dorsal, 7:palmar, 8:medial, 9:lateral, 10: central; SES M 11:axial, 12:abaxial, 13:ápice, 14:base; SES L 15:axial, 16:abaxial, 17:ápice, 18:base
as células em cinza são isentas de classificação
Espaço articular - referência Ahlback et al. in 1968 modificado (AJUSTAR??)
variação escore Rx 0 -115 / leve 0-30/ moderada 31-50/ grave 51-115

## Sheet: BEST YET
FICHA DE ANÁLISE RADIOGRÁFICA - PESQUISA ARTROPATIAS EQUINAS (TRUMBLE et al., 2008)
BEST YET	MEMBRO				TORÁCICO DIREITO	soma	máx. de escores	OBS
Esclerose do osso subcondral	0	1	2	3	0	0	3
Lise óssea do osso subcondral	ausente	leve	moderado	grave	1	1	3
Edema e efusão de tec. moles	0	1	2	3	1	1	3
	normal	leve esp.	mod. esp.	mineralização
Estreitamento do espaço articular	0	1	2	3	0	0	3
	ausente	<3mm	3-5mm	>6mm
N° de osteófitos/ enteseófitos	0	1	2	3	1	1	3
	ausente	1 a 2	3 a 4	>4
Tamanho de osteófitos/ enteseófitos	0	1	2	3	1	1	3
	ausente	pequeno	médio	grande
Número de fragmentos	0	1	2	3	1	1	3
	ausente	1	2	>3
Tamanho dos fragmentos	0	1	2	3	1	1	3
	ausente	pequeno	médio	grande
SOMA MTD	6				6	6	24
MEMBRO					TORÁCICO ESQUERDO	soma	máx. de escores	OBS
Esclerose do osso subcondral	0	1	2	3	1	1	3
Lise óssea do osso subcondral	ausente	leve	moderado	grave	1	1	3
Edema e efusão de tec. moles	0	1	2	3	1	1	3
	normal	leve esp.	mod. esp.	mineralização
Estreitamento do espaço articular	0	1	2	3	0	0	3
	ausente	<3mm	3-5mm	>6mm
N° de osteófitos/ enteseófitos	0	1	2	3	1	1	3
	ausente	1 a 2	3 a 4	>4
Tamanho de osteófitos/ enteseófitos	0	1	2	3	1	1	3
	ausente	pequeno	médio	grande
Número de fragmentos	0	1	2	3	0	0	3
	ausente	1	2	>3
Tamanho dos fragmentos	0	1	2	3	0	0	3
	ausente	pequeno	médio	grande
SOMA MTD	5				5	5	24
Região MCIII 1: face dorsal, 2:palmar, 3:medial, 4:lateral, 5: central; FP 6:dorsal, 7:palmar, 8:medial, 9:lateral, 10: central; SES M 11:axial, 12:abaxial, 13:ápice, 14:base; SES L 15:axial, 16:abaxial, 17:ápice, 18:base
as células em cinza são isentas de classificação
Espaço articular - referência Ahlback et al. in 1968 modificado (AJUSTAR??)
variação escore Rx 0 -115 / leve 0-30/ moderada 31-50/ grave 51-115

## Sheet: Rx A TODO VAPOR
FICHA DE ANÁLISE RADIOGRÁFICA - PESQUISA ARTROPATIAS EQUINAS (TRUMBLE et al., 2008)
A TODO VAPOR	MEMBRO				TORÁCICO DIREITO	soma	máx. de escores	OBS
Esclerose do osso subcondral	0	1	2	3	2	2	3
Lise óssea do osso subcondral	ausente	leve	moderado	grave	2	2	3
Edema e efusão de tec. moles	0	1	2	3	3	3	3
	normal	leve esp.	mod. esp.	mineralização
Estreitamento do espaço articular	0	1	2	3	1	1	3
	ausente	<3mm	3-5mm	>6mm
N° de osteófitos/ enteseófitos	0	1	2	3	3	3	3
	ausente	1 a 2	3 a 4	>4
Tamanho de osteófitos/ enteseófitos	0	1	2	3	3	3	3
	ausente	pequeno	médio	grande
Número de fragmentos	0	1	2	3	3	3	3
	ausente	1	2	>3
Tamanho dos fragmentos	0	1	2	3	3	3	3
	ausente	pequeno	médio	grande
SOMA MTD	20				20	20	24
MEMBRO					TORÁCICO ESQUERDO	soma	máx. de escores	OBS
Esclerose do osso subcondral	0	1	2	3	1	1	3
Lise óssea do osso subcondral	ausente	leve	moderado	grave	1	1	3
Edema e efusão de tec. moles	0	1	2	3	3	3	3
	normal	leve esp.	mod. esp.	mineralização
Estreitamento do espaço articular	0	1	2	3	1	1	3
	ausente	<3mm	3-5mm	>6mm
N° de osteófitos/ enteseófitos	0	1	2	3	3	3	3
	ausente	1 a 2	3 a 4	>4
Tamanho de osteófitos/ enteseófitos	0	1	2	3	3	3	3
	ausente	pequeno	médio	grande
Número de fragmentos	0	1	2	3	3	3	3
	ausente	1	2	>3
Tamanho dos fragmentos	0	1	2	3	2	2	3
	ausente	pequeno	médio	grande
SOMA MTD	17				17	17	24
Região MCIII 1: face dorsal, 2:palmar, 3:medial, 4:lateral, 5: central; FP 6:dorsal, 7:palmar, 8:medial, 9:lateral, 10: central; SES M 11:axial, 12:abaxial, 13:ápice, 14:base; SES L 15:axial, 16:abaxial, 17:ápice, 18:base
as células em cinza são isentas de classificação
Espaço articular - referência Ahlback et al. in 1968 modificado (AJUSTAR??)
variação escore Rx 0 -115 / leve 0-30/ moderada 31-50/ grave 51-115

[truncated: 18 more sheets: Rx ALPAGARTA, Rx CAETANO DA SERRA, Rx DOMMIS, Rx DREHER, Rx END ONE, Rx FARAWHIP, Rx ISTEVISH, Rx LOVE IS FOREVER, Rx LUKE, Rx LEMON, Rx MILONGUEIRO, Rx NEANDERTAL, Rx OSCAR WINNER, Rx PINGUIM, Rx SOLEDAD, Rx ZELIA, Rx XTREME, Página3]
