# Supplementary material for: Ultrasonographic Evidence of Synovitis Correlates with Synovial Citrate and TBARS in Equine Osteoarthritis
Source: Vet Sci. 2026 Jan 31;13(2):140. doi: 10.3390/vetsci13020140 (PMC12945042; doi:10.3390/vetsci13020140)
Supplement: Supplementary file 1 [file vetsci-13-00140-s001.zip › 2025 Supplementary files/Each joint ultrasonographic scoring.xlsx]

## Sheet: ESCORES POR ESTRUTURA
GROUP	JOINT SAMPLE	synovial membrane	synovial plica	bone contour	synovial fluid	lateral short collateral ligamen	lateral long collateral ligament	medial short collateral ligament	lateral long collateral ligament	SUM OF JOINT SCORE
CONTROL	DILÚVIO MTD	0	1	0	0	0	0	1	0	2
	DILÚVIO MTE	0	0	0	0	1	0	1	0	2
	DISPARADA MTD	0	1	0	0	1	0	0	0	2
	DISPARADA MTE	0	0	0	0	1	0	1	0	2
	ELEITA MTD	1	1	0	0	0	0	0	0	2
	ELEITA MTE	3	0	0	0	0	0	0	0	3
	EMPODERADA MTD	2	1	0	0	1	0	0	0	4
	EMPODERADA MTE	3	0	0	0	0	0	0	0	3
	ENCANTADA MTD	0	1	0	0	1	0	1	0	3
	ENCANTADA MTE	0	0	0	0	1	0	0	0	1
	GABARITO MTD	0	0	0	0	1	0	1	0	2
	GABARITO MTE	0	0	0	0	1	0	0	0	1
SUM OF ULTRASONOGRAPHIC PARAMETER SCORE		9	5	0	0	8	0	5	0	SUM OF JOINT SCORE
MEDIAN CG		0	0	0	0	1	0	0	0
MEAN CG		0.75	0.416667	0	0	0.666667	0	0.416667	0
STANDARD DEVIATION CG		1.21543	0.514929	0	0	0.492366	0	0.514929	0
OSTEOARTHRITIS	DENGOSA MTD	1	4	2	2	0	0	0	0	9
	DENGOSA MTE	0	4	0	0	0	1	1	1	7
	BEST YET MTD	2	4	3	0	0	0	0	0	9
	BEST YET MTE	2	3	2	1	0	0	0	0	8
	A TODO VAPOR MTD	2	4	2	2	0	1	1	0	12
	A TODO VAPOR MTE	2	4	3	2	0	0	4	0	15
	ALPARGATA MTD	2	2	1	2	0	0	2	0	9
	ALPARGATA MTE	1	1	0	2	1	1	1	0	7
	CAETANO DA SERRA MTD	4	2	2	2	0	0	0	1	11
	CAETANO DA SERRA MTE	4	4	1	2	1	0	0	0	12
	DOMMIS MTD	0	3	3	2	1	0	1	2	12
	DOMMIS MTE	0	2	1	0	3	0	1	2	9
	DREHER MTD	1	2	1	2	0	0	3	3	12
	DREHER MTE	3	4	2	0	0	0	3	2	14
	END ONE MTD	4	4	1	0	1	0	3	0	13
	END ONE MTE	3	3	0	2	0	4	0	0	12
	FARAWHIP MTD	4	4	3	2	2	0	4	0	19
	FARAWHIP MTE	4	4	2	2	3	1	2	0	18
	ISTEVISH MTD	3	4	0	2	4	2	3	3	21
	ISTEVISH MTE	1	1	0	0	1	1	3	3	10
	LOVE IS FOREVER MTD	1	1	0	0	0	0	2	2	6
	LOVE IS FOREVER MTE	0	0	0	0	2	2	0	2	6
	LUKE MTD	3	3	0	2	0	0	0	0	8
	LUKE MTE	3	2	0	0	0	0	0	0	5
	LEMON MTD	3	3	1	2	2	0	2	0	13
	LEMON MTE	2	2	1	2	2	0	0	0	9
	MILONGUEIRO MTD	2	3	1	0	0	1	0	1	8
	MILONGUEIRO MTE	0	2	2	0	2	2	1	0	9
	NEANDERTHAL MTD	1	3	1	1	0	1	0	1	8
	NEANDERTHAL MTE	0	1	2	1	0	0	0	1	5
	OSCAR WINNER MTD	0	2	1	2	1	1	4	3	14
	OSCAR WINNER MTE	2	2	2	1	0	0	0	0	7
	PINGUIM MTD	2	2	0	2	0	2	0	0	8
	PINGUIM MTE	0	2	0	1	3	3	0	0	9
	SOLEDAD MTD	2	2	2	1	0	0	4	0	11
	SOLEDAD MTE	4	4	2	0	1	0	3	0	14
	ZÉLIA MTD	3	3	1	2	0	0	0	0	9
	ZÉLIA MTE	0	4	2	2	0	1	0	0	9
	XTREME MTD	0	3	1	1	1	1	0	1	8
	XTREME MTE	0	3	2	2	4	1	0	3	15
SUM OF ULTRASONOGRAPHIC PARAMETER SCORE		71	110	50	49	35	26	48	31
MEDIAN OAG		2	3	1	2	0	0	0.5	0
MEAN OAG		1.775	2.75	1.25	1.225	0.875	0.65	1.2	0.775
STANDARD DEVIATION OAG		1.42302	1.10361	0.980581	0.891196	1.20229	0.948683	1.45355	1.09749

## Sheet: DISPARADA (GC)
PESQUISA ARTROPATIAS EQUINAS - FICHA DE EXAME ULTRASSONOGRÁFICO (última atualização 13/03/2025) ANIMAL: DISPARADA
estruturas	PARÂMETROS
	tamanho normal 0	tamanho alterado 1	ecogenicidade normal 0	ecogenicidade alterada 1	ecotextura normal 0	ecotextura alterada 1	contorno normal 0	contorno alterado 1	contorno fragmento 2	fibras CL normais 0	fibras CL alteradas 1
cápsula art	<=5,0mm	>5,1mm	ecoica	hipo/hiper	homogênea	heterogênea	regular	irregular	presença	paralelas	desorg.
prega sinovial	<=5,0mm	>5,1mm	hipo	eco/hiper	homogênea	heterogênea	regular	irregular	presença
Sup. MCIII			hiper	hipo			regular	irregular	presença
Sup. FP			hiper	hipo			regular	irregular	presença
LS articular	normal	aumentado	anecoica	hipo/hiper
L. col curto lat	<=4,5mm	>4,6mm	ecoica	hipo/hiper	homogênea	heterogênea	regular	irregular		paralelas	desorg.
L. col longo lat	<=4,5mm	>4,6mm	ecoica	hipo/hiper	homogênea	heterogênea	regular	irregular		paralelas	desorg.
L. col curto med	<=4,5mm	>4,6mm	ecoica	hipo/hiper	homogênea	heterogênea	regular	irregular		paralelas	desorg.
L. col longo med	<=4,5mm	>4,6mm	ecoica	hipo/hiper	homogênea	heterogênea	regular	irregular		paralelas	desorg.
estruturas	AVALIAÇÃO MEMBRO TORÁCICO DIREITO					estruturas	AVALIAÇÃO MEMBRO TORÁCICO ESQUERDO
	tamanho	ecogenicidade	ecotextura	contorno	alinhamento		tamanho	ecogenicidade	ecotextura	contorno	alinhamento
Cápsula art	0	0	0	0		cápsula art	0	0	0	0			máx. escore por membro
Prega sinovial	0	0	1	0		prega sinovial	0	0	0	0			3
Superfície óssea		0		0		Sup. MCIII		0		0
L. col lat curto	1	1	0	0	0	L. col curto	1	0	0	0	0		SOMA TOTAL MTD
L. col lat longo	0	0	0	0	0	L. col longo	0	0	0	0	0		3
L. col med curto	0	0	0	0	0	L. col curto	1	0	0	0	0
L. col med longo	0	0	0	0	0	L. col longo	0	0	0	0	0		SOMA TOTAL MTE
SOMA PARCIAL	1	1	1	0	0	SOMA PARCIAL	2	0	0	0	0		2
US variação escore, grupo controle - 0-10/ grupo lesão leve 11-30/ moderada 31-50/ grave 51-81

## Sheet: ENCANTADA (GC)
PESQUISA ARTROPATIAS EQUINAS - FICHA DE EXAME ULTRASSONOGRÁFICO (última atualização 13/03/2025) ANIMAL: ENCANTADA (3A)
estruturas	PARÂMETROS
	tamanho normal 0	tamanho alterado 1	ecogenicidade normal 0	ecogenicidade alterada 1	ecotextura normal 0	ecotextura alterada 1	contorno normal 0	contorno alterado 1	contorno fragmento 2	fibras CL normais 0	fibras CL alteradas 1
cápsula art	<=5,0mm	>5,1mm	ecoica	hipo/hiper	homogênea	heterogênea	regular	irregular	presença	paralelas	desorg.
prega sinovial	<=5,0mm	>5,1mm	hipo	eco/hiper	homogênea	heterogênea	regular	irregular	presença
Sup. MCIII			hiper	hipo			regular	irregular	presença
Sup. FP			hiper	hipo			regular	irregular	presença
LS articular	normal	aumentado	anecoica	hipo/hiper
L. col curto lat	<=4,5mm	>4,6mm	ecoica	hipo/hiper	homogênea	heterogênea	regular	irregular		paralelas	desorg.
L. col longo lat	<=4,5mm	>4,6mm	ecoica	hipo/hiper	homogênea	heterogênea	regular	irregular		paralelas	desorg.
L. col curto med	<=4,5mm	>4,6mm	ecoica	hipo/hiper	homogênea	heterogênea	regular	irregular		paralelas	desorg.
L. col longo med	<=4,5mm	>4,6mm	ecoica	hipo/hiper	homogênea	heterogênea	regular	irregular		paralelas	desorg.
estruturas	AVALIAÇÃO MEMBRO TORÁCICO DIREITO					estruturas	AVALIAÇÃO MEMBRO TORÁCICO ESQUERDO
	tamanho	ecogenicidade	ecotextura	contorno	alinhamento		tamanho	ecogenicidade	ecotextura	contorno	alinhamento
Cápsula art	0	0	0	0		cápsula art	0	0	0	0			máx. escore por membro
Prega sinovial	1	0	0	0		prega sinovial	0	0	0	0			3
Superfície óssea		0		0		Sup. MCIII		0		0
L. col lat curto	1	0	0	0	0	L. col curto	1	0	0	0	0		SOMA TOTAL MTD
L. col lat longo	0	0	0	0	0	L. col longo	0	0	0	0	0		3
L. col med curto	1	0	0	0	0	L. col curto	1	0	0	0	0
L. col med longo	0	0	0	0	0	L. col longo	0	0	0	0	0		SOMA TOTAL MTE
SOMA PARCIAL	3	0	0	0	0	SOMA PARCIAL	2	0	0	0	0		2
US variação escore, grupo controle - 0-10/ grupo lesão leve 11-30/ moderada 31-50/ grave 51-81

## Sheet: EMPODERADA (GC)
PESQUISA ARTROPATIAS EQUINAS - FICHA DE EXAME ULTRASSONOGRÁFICO (última atualização 13/03/2025) ANIMAL: EMPODERADA (3A)
estruturas	PARÂMETROS
	tamanho normal 0	tamanho alterado 1	ecogenicidade normal 0	ecogenicidade alterada 1	ecotextura normal 0	ecotextura alterada 1	contorno normal 0	contorno alterado 1	contorno fragmento 2	fibras CL normais 0	fibras CL alteradas 1
cápsula art	<=5,0mm	>5,1mm	ecoica	hipo/hiper	homogênea	heterogênea	regular	irregular	presença	paralelas	desorg.
prega sinovial	<=5,0mm	>5,1mm	hipo	eco/hiper	homogênea	heterogênea	regular	irregular	presença
Sup. MCIII			hiper	hipo			regular	irregular	presença
Sup. FP			hiper	hipo			regular	irregular	presença
LS articular	normal	aumentado	anecoica	hipo/hiper
L. col curto lat	<=4,5mm	>4,6mm	ecoica	hipo/hiper	homogênea	heterogênea	regular	irregular		paralelas	desorg.
L. col longo lat	<=4,5mm	>4,6mm	ecoica	hipo/hiper	homogênea	heterogênea	regular	irregular		paralelas	desorg.
L. col curto med	<=4,5mm	>4,6mm	ecoica	hipo/hiper	homogênea	heterogênea	regular	irregular		paralelas	desorg.
L. col longo med	<=4,5mm	>4,6mm	ecoica	hipo/hiper	homogênea	heterogênea	regular	irregular		paralelas	desorg.
estruturas	AVALIAÇÃO MEMBRO TORÁCICO DIREITO					estruturas	AVALIAÇÃO MEMBRO TORÁCICO ESQUERDO
	tamanho	ecogenicidade	ecotextura	contorno	alinhamento		tamanho	ecogenicidade	ecotextura	contorno	alinhamento
Cápsula art	1	0	1	0		cápsula art	1	1	1	0			máx. escore por membro
Prega sinovial	0	0	0	0		prega sinovial	0	0	0	0			3
Superfície óssea		0		0		Sup. MCIII		0		0
L. col lat curto	1	0	0	0	0	L. col curto	0	0	0	0	0		SOMA TOTAL MTD
L. col lat longo	0	0	0	0	0	L. col longo	0	0	0	0	0		3
L. col med curto	0	0	0	0	0	L. col curto	0	0	0	0	0
L. col med longo	0	0	0	0	0	L. col longo	0	0	0	0	0		SOMA TOTAL MTE
SOMA PARCIAL	2	0	1	0	0	SOMA PARCIAL	1	1	1	0	0		3
US variação escore, grupo controle - 0-10/ grupo lesão leve 11-30/ moderada 31-50/ grave 51-81

## Sheet: ELEITA (GC)
PESQUISA ARTROPATIAS EQUINAS - FICHA DE EXAME ULTRASSONOGRÁFICO (última atualização 13/03/2025) ANIMAL: ELEITA (3A)
estruturas	PARÂMETROS
	tamanho normal 0	tamanho alterado 1	ecogenicidade normal 0	ecogenicidade alterada 1	ecotextura normal 0	ecotextura alterada 1	contorno normal 0	contorno alterado 1	contorno fragmento 2	fibras CL normais 0	fibras CL alteradas 1
cápsula art	<=5,0mm	>5,1mm	ecoica	hipo/hiper	homogênea	heterogênea	regular	irregular	presença	paralelas	desorg.
prega sinovial	<=5,0mm	>5,1mm	hipo	eco/hiper	homogênea	heterogênea	regular	irregular	presença
Sup. MCIII			hiper	hipo			regular	irregular	presença
Sup. FP			hiper	hipo			regular	irregular	presença
LS articular	normal	aumentado	anecoica	hipo/hiper
L. col curto lat	<=4,5mm	>4,6mm	ecoica	hipo/hiper	homogênea	heterogênea	regular	irregular		paralelas	desorg.
L. col longo lat	<=4,5mm	>4,6mm	ecoica	hipo/hiper	homogênea	heterogênea	regular	irregular		paralelas	desorg.
L. col curto med	<=4,5mm	>4,6mm	ecoica	hipo/hiper	homogênea	heterogênea	regular	irregular		paralelas	desorg.
L. col longo med	<=4,5mm	>4,6mm	ecoica	hipo/hiper	homogênea	heterogênea	regular	irregular		paralelas	desorg.
estruturas	AVALIAÇÃO MEMBRO TORÁCICO DIREITO					estruturas	AVALIAÇÃO MEMBRO TORÁCICO ESQUERDO
	tamanho	ecogenicidade	ecotextura	contorno	alinhamento		tamanho	ecogenicidade	ecotextura	contorno	alinhamento
Cápsula art	1	0	0	0		cápsula art	1	1	1	0			máx. escore por membro
Prega sinovial	0	1	0	0		prega sinovial	0	0	0	0			2
Superfície óssea		0		0		Sup. MCIII		0		0
L. col lat curto	0	0	0	0	0	L. col curto	0	0	0	0	0		SOMA TOTAL MTD
L. col lat longo	0	0	0	0	0	L. col longo	0	0	0	0	0		2
L. col med curto	0	0	0	0	0	L. col curto	0	0	0	0	0
L. col med longo	0	0	0	0	0	L. col longo	0	0	0	0	0		SOMA TOTAL MTE
SOMA PARCIAL	1	1	0	0	0	SOMA PARCIAL	1	1	1	0	0		3
US variação escore, grupo controle - 0-10/ grupo lesão leve 11-30/ moderada 31-50/ grave 51-81

## Sheet: DILÚVIO (GC)
PESQUISA ARTROPATIAS EQUINAS - FICHA DE EXAME ULTRASSONOGRÁFICO (última atualização 13/03/2025) ANIMAL: DILÚVIO (5A)
estruturas	PARÂMETROS
	tamanho normal 0	tamanho alterado 1	ecogenicidade normal 0	ecogenicidade alterada 1	ecotextura normal 0	ecotextura alterada 1	contorno normal 0	contorno alterado 1	contorno fragmento 2	fibras CL normais 0	fibras CL alteradas 1
cápsula art	<=5,0mm	>5,1mm	ecoica	hipo/hiper	homogênea	heterogênea	regular	irregular	presença	paralelas	desorg.
prega sinovial	<=5,0mm	>5,1mm	hipo	eco/hiper	homogênea	heterogênea	regular	irregular	presença
Sup. MCIII			hiper	hipo			regular	irregular	presença
Sup. FP			hiper	hipo			regular	irregular	presença
LS articular	normal	aumentado	anecoica	hipo/hiper
L. col curto lat	<=4,5mm	>4,6mm	ecoica	hipo/hiper	homogênea	heterogênea	regular	irregular		paralelas	desorg.
L. col longo lat	<=4,5mm	>4,6mm	ecoica	hipo/hiper	homogênea	heterogênea	regular	irregular		paralelas	desorg.
L. col curto med	<=4,5mm	>4,6mm	ecoica	hipo/hiper	homogênea	heterogênea	regular	irregular		paralelas	desorg.
L. col longo med	<=4,5mm	>4,6mm	ecoica	hipo/hiper	homogênea	heterogênea	regular	irregular		paralelas	desorg.
estruturas	AVALIAÇÃO MEMBRO TORÁCICO DIREITO					estruturas	AVALIAÇÃO MEMBRO TORÁCICO ESQUERDO
	tamanho	ecogenicidade	ecotextura	contorno	alinhamento		tamanho	ecogenicidade	ecotextura	contorno	alinhamento
Cápsula art	0	0	0	0		cápsula art	0	0	0	0			máx. escore por membro
Prega sinovial	0	0	1	0		prega sinovial	0	0	0	0			2
Superfície óssea		0		0		Sup. MCIII		0		0
L. col lat curto	0	0	0	0	0	L. col curto	1	0	0	0	0		SOMA TOTAL MTD
L. col lat longo	0	0	0	0	0	L. col longo	0	0	0	0	0		2
L. col med curto	1	0	0	0	0	L. col curto	1	0	0	0	0
L. col med longo	0	0	0	0	0	L. col longo	0	0	0	0	0		SOMA TOTAL MTE
SOMA PARCIAL	1	0	1	0	0	SOMA PARCIAL	2	0	0	0	0		2
US variação escore, grupo controle - 0-10/ grupo lesão leve 11-30/ moderada 31-50/ grave 51-81

## Sheet: GABARITO (GC)
PESQUISA ARTROPATIAS EQUINAS - FICHA DE EXAME ULTRASSONOGRÁFICO (última atualização 13/03/2025) ANIMAL: GABARITO (2A)
estruturas	PARÂMETROS
	tamanho normal 0	tamanho alterado 1	ecogenicidade normal 0	ecogenicidade alterada 1	ecotextura normal 0	ecotextura alterada 1	contorno normal 0	contorno alterado 1	contorno fragmento 2	fibras CL normais 0	fibras CL alteradas 1
cápsula art	<=5,0mm	>5,1mm	ecoica	hipo/hiper	homogênea	heterogênea	regular	irregular	presença	paralelas	desorg.
prega sinovial	<=5,0mm	>5,1mm	hipo	eco/hiper	homogênea	heterogênea	regular	irregular	presença
Sup. MCIII			hiper	hipo			regular	irregular	presença
Sup. FP			hiper	hipo			regular	irregular	presença
LS articular	normal	aumentado	anecoica	hipo/hiper
L. col curto lat	<=4,5mm	>4,6mm	ecoica	hipo/hiper	homogênea	heterogênea	regular	irregular		paralelas	desorg.
L. col longo lat	<=4,5mm	>4,6mm	ecoica	hipo/hiper	homogênea	heterogênea	regular	irregular		paralelas	desorg.
L. col curto med	<=4,5mm	>4,6mm	ecoica	hipo/hiper	homogênea	heterogênea	regular	irregular		paralelas	desorg.
L. col longo med	<=4,5mm	>4,6mm	ecoica	hipo/hiper	homogênea	heterogênea	regular	irregular		paralelas	desorg.
estruturas	AVALIAÇÃO MEMBRO TORÁCICO DIREITO					estruturas	AVALIAÇÃO MEMBRO TORÁCICO ESQUERDO
	tamanho	ecogenicidade	ecotextura	contorno	alinhamento		tamanho	ecogenicidade	ecotextura	contorno	alinhamento
Cápsula art	0	0	0	0		cápsula art	0	0	0	0			máx. escore por membro
Prega sinovial	0	0	0	0		prega sinovial	0	0	0	0			2
Superfície óssea		0		0		Sup. MCIII		0		0
L. col lat curto	1	0	0	0	0	L. col curto	1	0	0	0	0		SOMA TOTAL MTD
L. col lat longo	0	0	0	0	0	L. col longo	0	0	0	0	0		2
L. col med curto	1	0	0	0	0	L. col curto	1	0	0	0	0
L. col med longo	0	0	0	0	0	L. col longo	0	0	0	0	0		SOMA TOTAL MTE
SOMA PARCIAL	2	0	0	0	0	SOMA PARCIAL	2	0	0	0	0		2
US variação escore, grupo controle - 0-10/ grupo lesão leve 11-30/ moderada 31-50/ grave 51-81

## Sheet: A TODO VAPOR (GOA)
PESQUISA ARTROPATIAS EQUINAS - FICHA DE EXAME ULTRASSONOGRÁFICO (última atualização 13/03/2025) ANIMAL: A TODO VAPOR
estruturas	PARÂMETROS
	tamanho normal 0	tamanho alterado 1	ecogenicidade normal 0	ecogenicidade alterada 1	ecotextura normal 0	ecotextura alterada 1	contorno normal 0	contorno alterado 1	contorno fragmento 2	fibras CL normais 0	fibras CL alteradas 1
cápsula art	<=5,0mm	>5,1mm	ecoica	hipo/hiper	homogênea	heterogênea	regular	irregular	presença	paralelas	desorg.
prega sinovial	<=5,0mm	>5,1mm	hipo	eco/hiper	homogênea	heterogênea	regular	irregular	presença
Sup. MCIII			hiper	hipo			regular	irregular	presença
Sup. FP			hiper	hipo			regular	irregular	presença
LS articular	normal	aumentado	anecoica	hipo/hiper
L. col curto lat	<=4,5mm	>4,6mm	ecoica	hipo/hiper	homogênea	heterogênea	regular	irregular		paralelas	desorg.
L. col longo lat	<=4,5mm	>4,6mm	ecoica	hipo/hiper	homogênea	heterogênea	regular	irregular		paralelas	desorg.
L. col curto med	<=4,5mm	>4,6mm	ecoica	hipo/hiper	homogênea	heterogênea	regular	irregular		paralelas	desorg.
L. col longo med	<=4,5mm	>4,6mm	ecoica	hipo/hiper	homogênea	heterogênea	regular	irregular		paralelas	desorg.
estruturas	AVALIAÇÃO MEMBRO TORÁCICO DIREITO					estruturas	AVALIAÇÃO MEMBRO TORÁCICO ESQUERDO
	tamanho	ecogenicidade	ecotextura	contorno	alinhamento		tamanho	ecogenicidade	ecotextura	contorno	alinhamento
Cápsula art	1	0	0	1		cápsula art	1	0	0	1			máx. escore por membro
Prega sinovial	1	0	1	1		prega sinovial	1	1	1	1			9
Superfície óssea		1		1		Sup. MCIII		1		2
L. col lat curto	0	0	0	0	0	L. col curto	1	0	0	0	0		SOMA TOTAL MTD
L. col lat longo	1	0	0	0	0	L. col longo	0	0	0	0	0		9
L. col med curto	0	0	0	0	0	L. col curto	1	0	0	0	0
L. col med longo	1	0	0	0	0	L. col longo	0	0	0	0	0		SOMA TOTAL MTE
SOMA PARCIAL	4	1	1	3	0	SOMA PARCIAL	4	2	1	4	0		11
US variação escore, grupo controle - 0-10/ grupo lesão leve 11-30/ moderada 31-50/ grave 51-81

## Sheet: ALPAGARTA (GOA)
PESQUISA ARTROPATIAS EQUINAS - FICHA DE EXAME ULTRASSONOGRÁFICO (última atualização 13/03/2025) ANIMAL: ALPAGARTA
estruturas	PARÂMETROS
	tamanho normal 0	tamanho alterado 1	ecogenicidade normal 0	ecogenicidade alterada 1	ecotextura normal 0	ecotextura alterada 1	contorno normal 0	contorno alterado 1	contorno fragmento 2	fibras CL normais 0	fibras CL alteradas 1
cápsula art	<=5,0mm	>5,1mm	ecoica	hipo/hiper	homogênea	heterogênea	regular	irregular	presença	paralelas	desorg.
prega sinovial	<=5,0mm	>5,1mm	hipo	eco/hiper	homogênea	heterogênea	regular	irregular	presença
Sup. MCIII			hiper	hipo			regular	irregular	presença
Sup. FP			hiper	hipo			regular	irregular	presença
LS articular	normal	aumentado	anecoica	hipo/hiper
L. col curto lat	<=4,5mm	>4,6mm	ecoica	hipo/hiper	homogênea	heterogênea	regular	irregular		paralelas	desorg.
L. col longo lat	<=4,5mm	>4,6mm	ecoica	hipo/hiper	homogênea	heterogênea	regular	irregular		paralelas	desorg.
L. col curto med	<=4,5mm	>4,6mm	ecoica	hipo/hiper	homogênea	heterogênea	regular	irregular		paralelas	desorg.
L. col longo med	<=4,5mm	>4,6mm	ecoica	hipo/hiper	homogênea	heterogênea	regular	irregular		paralelas	desorg.
estruturas	AVALIAÇÃO MEMBRO TORÁCICO DIREITO					estruturas	AVALIAÇÃO MEMBRO TORÁCICO ESQUERDO
	tamanho	ecogenicidade	ecotextura	contorno	alinhamento		tamanho	ecogenicidade	ecotextura	contorno	alinhamento
Cápsula art	0	1	1	0		cápsula art	1	0	0	0			máx. escore por membro
Prega sinovial	0	1	1	0		prega sinovial	1	0	0	0			6
Superfície óssea		0		1		Sup. MCIII		0		0
L. col lat curto	0	0	0	0	0	L. col curto	1	0	0	0	0		SOMA TOTAL MTD
L. col lat longo	0	0	0	0	0	L. col longo	0	1	0	0	0		6
L. col med curto	1	1	0	0	0	L. col curto	1	0	0	0	0
L. col med longo	0	0	0	0	0	L. col longo	0	0	0	0	0		SOMA TOTAL MTE
SOMA PARCIAL	1	2	2	1	0	SOMA PARCIAL	4	1	0	0	0		5
US variação escore, grupo controle - 0-10/ grupo lesão leve 11-30/ moderada 31-50/ grave 51-81

## Sheet: BEST YET (GOA)
PESQUISA ARTROPATIAS EQUINAS - FICHA DE EXAME ULTRASSONOGRÁFICO (última atualização 13/03/2025) ANIMAL: BEST YET
estruturas	PARÂMETROS
	tamanho normal 0	tamanho alterado 1	ecogenicidade normal 0	ecogenicidade alterada 1	ecotextura normal 0	ecotextura alterada 1	contorno normal 0	contorno alterado 1	contorno fragmento 2	fibras CL normais 0	fibras CL alteradas 1
cápsula art	<=5,0mm	>5,1mm	ecoica	hipo/hiper	homogênea	heterogênea	regular	irregular	presença	paralelas	desorg.
prega sinovial	<=5,0mm	>5,1mm	hipo	eco/hiper	homogênea	heterogênea	regular	irregular	presença
Sup. MCIII			hiper	hipo			regular	irregular	presença
Sup. FP			hiper	hipo			regular	irregular	presença
LS articular	normal	aumentado	anecoica	hipo/hiper
L. col curto lat	<=4,5mm	>4,6mm	ecoica	hipo/hiper	homogênea	heterogênea	regular	irregular		paralelas	desorg.
L. col longo lat	<=4,5mm	>4,6mm	ecoica	hipo/hiper	homogênea	heterogênea	regular	irregular		paralelas	desorg.
L. col curto med	<=4,5mm	>4,6mm	ecoica	hipo/hiper	homogênea	heterogênea	regular	irregular		paralelas	desorg.
L. col longo med	<=4,5mm	>4,6mm	ecoica	hipo/hiper	homogênea	heterogênea	regular	irregular		paralelas	desorg.
estruturas	AVALIAÇÃO MEMBRO TORÁCICO DIREITO					estruturas	AVALIAÇÃO MEMBRO TORÁCICO ESQUERDO
	tamanho	ecogenicidade	ecotextura	contorno	alinhamento		tamanho	ecogenicidade	ecotextura	contorno	alinhamento
Cápsula art	1	1	0	0		cápsula art	1	0	0	1			máx. escore por membro
Prega sinovial	1	1	1	1		prega sinovial	0	1	1	1			9
Superfície óssea		1		2		Sup. MCIII		1		1
L. col lat curto	0	0	0	0	0	L. col curto	0	0	0	0	0		SOMA TOTAL MTD
L. col lat longo	0	0	0	0	0	L. col longo	0	0	0	0	0		9
L. col med curto	0	0	0	0	0	L. col curto	0	0	0	0	0
L. col med longo	0	0	0	0	0	L. col longo	0	0	0	0	0		SOMA TOTAL MTE
SOMA PARCIAL	2	3	1	3	0	SOMA PARCIAL	1	2	1	3	0		7
US variação escore, grupo controle - 0-10/ grupo lesão leve 11-30/ moderada 31-50/ grave 51-81

[truncated: 17 more sheets: END ONE (GOA), CAETANO DA SERRA (GOA), DENGOSA (GOA), DOMMIS (GOA), DREHER (GOA), FARAWHIP (GOA), ISTEVISH (GOA), LEMON (GOA), LOVE IS FOREVER (GOA), LUKE (GOA), MILONGUEIRO (GOA) , NEANDERTHAL (GOA), OSCAR WINNER (GOA), PINGUIM (GOA), SOLEDAD (GOA), XTREME (GOA), ZÉLIA (GOA)]
