# Supplementary material for: Ultrasonographic Evidence of Synovitis Correlates with Synovial Citrate and TBARS in Equine Osteoarthritis
Source: Vet Sci. 2026 Jan 31;13(2):140. doi: 10.3390/vetsci13020140 (PMC12945042; doi:10.3390/vetsci13020140)
Supplement: Supplementary file 1 [file vetsci-13-00140-s001.zip › 2025 Supplementary files/Main table of radiographic scores.xlsx]

## Sheet: Sheet1
GROUP	JOINT SAMPLE	subchondral bone sclerosis	subchondral bone lysis	soft tissue	joint space narrowing	number of osteophytes/ entheseophytes	size of osteophytes/ entheseophytes	number of fragments	size of fragments	SUM OF JOINT SCORE
CONTROL	DILÚVIO MTD	0	1	0	0	0	0	0	0	1
	DILÚVIO MTE	0	0	0	0	0	0	0	0	0
	DISPARADA MTD	0	0	0	0	0	0	0	0	0
	DISPARADA MTE	0	0	0	0	1	1	0	0	2
	ELEITA MTD	0	1	0	0	0	0	0	0	1
	ELEITA MTE	0	1	0	0	0	0	0	0	1
	EMPODERADA MTD	0	1	0	0	0	0	0	0	1
	EMPODERADA MTE	0	1	0	0	0	0	0	0	1
	ENCANTADA MTD	0	0	0	0	0	0	0	0	0
	ENCANTADA MTE	0	0	0	0	1	1	0	0	2
	GABARITO MTD	0	0	0	0	0	0	0	0	0
	GABARITO MTE	0	1	0	0	0	0	0	0	1
SUM OF RADIOGRAPHIC PARAMETER SCORE		0	6	0	0	2	2	0	0	SUM OF JOINT SCORE
MEDIAN CG		0	0.5	0	0	0	0	0	0
MEAN CG		0	0.5	0	0	0.166667	0.166667	0	0
STANDARD DEVIATION CG		0	0.522233	0	0	0.389249	0.389249	0	0
OSTEOARTHRITIS	DENGOSA MTD	1	2	3	1	3	3	1	1	15
	DENGOSA MTE	1	1	3	0	3	3	3	2	16
	BEST YET MTD	0	1	1	0	1	1	1	1	6
	BEST YET MTE	1	1	1	0	1	1	0	0	5
	A TODO VAPOR MTD	2	2	3	1	3	3	3	3	20
	A TODO VAPOR MTE	1	1	3	1	3	3	3	2	17
	ALPARGATA MTD	1	1	3	0	2	2	0	0	9
	ALPARGATA MTE	1	1	3	1	1	1	0	0	8
	CAETANO DA SERRA MTD	1	1	0	0	0	0	0	0	2
	CAETANO DA SERRA MTE	2	1	2	1	3	3	3	2	17
	DOMMIS MTD	0	1	1	0	1	2	0	0	5
	DOMMIS MTE	0	1	1	0	1	1	0	0	4
	DREHER MTD	1	1	2	0	2	2	0	0	8
	DREHER MTE	2	2	3	0	3	3	1	1	15
	END ONE MTD	0	1	0	0	1	1	0	0	3
	END ONE MTE	1	1	1	0	2	3	1	1	10
	FARAWHIP MTD	1	1	1	1	1	1	1	1	8
	FARAWHIP MTE	1	2	2	0	1	1	0	0	7
	ISTEVISH MTD	1	3	0	0	1	1	1	1	8
	ISTEVISH MTE	1	1	2	0	0	0	0	0	4
	LOVE IS FOREVER MTD	1	1	0	0	0	0	0	0	2
	LOVE IS FOREVER MTE	1	2	1	0	1	1	0	0	6
	LUKE MTD	1	3	1	0	0	0	1	1	7
	LUKE MTE	1	1	1	0	0	0	1	1	5
	LEMON MTD	0	2	1	0	0	0	0	0	3
	LEMON MTE	0	1	0	0	0	0	0	0	1
	MILONGUEIRO MTD	1	1	3	1	3	3	3	2	17
	MILONGUEIRO MTE	2	1	3	0	3	3	3	2	17
	NEANDERTHAL MTD	1	1	2	0	3	3	3	2	15
	NEANDERTHAL MTE	1	2	3	0	3	3	2	2	16
	OSCAR WINNER MTD	1	1	1	0	0	0	0	0	3
	OSCAR WINNER MTE	1	1	1	0	1	1	0	0	5
	PINGUIM MTD	1	1	1	0	1	1	0	0	5
	PINGUIM MTE	0	1	1	0	0	0	0	0	2
	SOLEDAD MTD	2	2	3	1	3	3	1	2	17
	SOLEDAD MTE	1	2	3	1	3	3	3	2	18
	ZÉLIA MTD	0	1	1	0	1	1	0	0	4
	ZÉLIA MTE	1	2	0	0	1	1	0	0	5
	XTREME MTD	1	1	1	0	1	1	0	0	5
	XTREME MTE	0	1	3	0	1	1	0	0	6
SUM OF RADIOGRAPHIC PARAMETER SCORE		36	54	65	9	58	60	35	29
MEDIAN OAG		1	1	1	0	1	1	0	0
MEAN OAG		0.9	1.35	1.625	0.225	1.45	1.5	0.875	0.725
STANDARD DEVIATION OAG		0.590523	0.579567	1.10215	0.422902	1.15359	1.1767	1.18078	0.905468
