# Supplementary material for: Ultrasonographic Evidence of Synovitis Correlates with Synovial Citrate and TBARS in Equine Osteoarthritis
Source: Vet Sci. 2026 Jan 31;13(2):140. doi: 10.3390/vetsci13020140 (PMC12945042; doi:10.3390/vetsci13020140)
Supplement: Supplementary file 1 [file vetsci-13-00140-s001.zip › 2025 Supplementary files/Main table of ultrasonographic scores.xlsx]

## Sheet: Sheet1
GROUP	JOINT SAMPLE	synovial membrane	synovial plica	bone contour	synovial fluid	lateral short collateral ligamen	lateral long collateral ligament	medial short collateral ligament	lateral long collateral ligament	SUM OF JOINT SCORE
CONTROL	DILÚVIO MTD	0	1	0	0	0	0	1	0	2
	DILÚVIO MTE	0	0	0	0	1	0	1	0	2
	DISPARADA MTD	0	1	0	0	1	0	0	0	2
	DISPARADA MTE	0	0	0	0	1	0	1	0	2
	ELEITA MTD	1	1	0	0	0	0	0	0	2
	ELEITA MTE	3	0	0	0	0	0	0	0	3
	EMPODERADA MTD	2	1	0	0	1	0	0	0	4
	EMPODERADA MTE	3	0	0	0	0	0	0	0	3
	ENCANTADA MTD	0	1	0	0	1	0	1	0	3
	ENCANTADA MTE	0	0	0	0	1	0	0	0	1
	GABARITO MTD	0	0	0	0	1	0	1	0	2
	GABARITO MTE	0	0	0	0	1	0	0	0	1
SUM OF ULTRASONOGRAPHIC PARAMETER SCORE		9	5	0	0	8	0	5	0	SUM OF JOINT SCORE
MEDIAN CG		0	0	0	0	1	0	0	0
MEAN CG		0.75	0.42	0	0	0.67	0	0.42	0
STANDARD DEVIATION CG		1.22	0.51	0	0	0.49	0	0.51	0
OSTEOARTHRITIS	DENGOSA MTD	1	4	2	2	0	0	0	0	9
	DENGOSA MTE	0	4	0	0	0	1	1	1	7
	BEST YET MTD	2	4	3	0	0	0	0	0	9
	BEST YET MTE	2	3	2	1	0	0	0	0	8
	A TODO VAPOR MTD	2	4	2	2	0	1	1	0	12
	A TODO VAPOR MTE	2	4	3	2	0	0	4	0	15
	ALPARGATA MTD	2	2	1	2	0	0	2	0	9
	ALPARGATA MTE	1	1	0	2	1	1	1	0	7
	CAETANO DA SERRA MTD	4	2	2	2	0	0	0	1	11
	CAETANO DA SERRA MTE	4	4	1	2	1	0	0	0	12
	DOMMIS MTD	0	3	3	2	1	0	1	2	12
	DOMMIS MTE	0	2	1	0	3	0	1	2	9
	DREHER MTD	1	2	1	2	0	0	3	3	12
	DREHER MTE	3	4	2	0	0	0	3	2	14
	END ONE MTD	4	4	1	0	1	0	3	0	13
	END ONE MTE	3	3	0	2	0	4	0	0	12
	FARAWHIP MTD	4	4	3	2	2	0	4	0	19
	FARAWHIP MTE	4	4	2	2	3	1	2	0	18
	ISTEVISH MTD	3	4	0	2	4	2	3	3	21
	ISTEVISH MTE	1	1	0	0	1	1	3	3	10
	LOVE IS FOREVER MTD	1	1	0	0	0	0	2	2	6
	LOVE IS FOREVER MTE	0	0	0	0	2	2	0	2	6
	LUKE MTD	3	3	0	2	0	0	0	0	8
	LUKE MTE	3	2	0	0	0	0	0	0	5
	LEMON MTD	3	3	1	2	2	0	2	0	13
	LEMON MTE	2	2	1	2	2	0	0	0	9
	MILONGUEIRO MTD	2	3	1	0	0	1	0	1	8
	MILONGUEIRO MTE	0	2	2	0	2	2	1	0	9
	NEANDERTHAL MTD	1	3	1	1	0	1	0	1	8
	NEANDERTHAL MTE	0	1	2	1	0	0	0	1	5
	OSCAR WINNER MTD	0	2	1	2	1	1	4	3	14
	OSCAR WINNER MTE	2	2	2	1	0	0	0	0	7
	PINGUIM MTD	2	2	0	2	0	2	0	0	8
	PINGUIM MTE	0	2	0	1	3	3	0	0	9
	SOLEDAD MTD	2	2	2	1	0	0	4	0	11
	SOLEDAD MTE	4	4	2	0	1	0	3	0	14
	ZÉLIA MTD	3	3	1	2	0	0	0	0	9
	ZÉLIA MTE	0	4	2	2	0	1	0	0	9
	XTREME MTD	0	3	1	1	1	1	0	1	8
	XTREME MTE	0	3	2	2	4	1	0	3	15
SUM OF ULTRASONOGRAPHIC PARAMETER SCORE		71	110	50	49	35	26	48	31
MEDIAN OAG		2	3	1	2	0	0	0.5	0
MEAN OAG		1.78	2.75	1.25	1.23	0.88	0.65	1.2	0.78
STANDARD DEVIATION OAG		1.42	1.1	0.98	0.89	1.2	0.95	1.45	1.1
